# Supplementary material for: Targeting Cellular Retinoic Acid Binding Protein 1 with Retinoic Acid-like Compounds to Mitigate Motor Neuron Degeneration
Source: Int J Mol Sci. 2023 Mar 4;24(5):4980. doi: 10.3390/ijms24054980 (PMC10002585; doi:10.3390/ijms24054980)
Supplement: Supplementary file 1 [file ijms-24-04980-s001.zip]

Archive with 1 entries (1 files):
- ijms-2195150-supplementary.pdf
